# Supplementary material for: Evaluating the Binding Potential and Stability of Drug-like Compounds with the Monkeypox Virus VP39 Protein Using Molecular Dynamics Simulations and Free Energy Analysis
Source: Pharmaceuticals (Basel). 2024 Nov 30;17(12):1617. doi: 10.3390/ph17121617 (PMC11728677; doi:10.3390/ph17121617)
Supplement: Supplementary file 1 [file pharmaceuticals-17-01617-s001.zip]

Archive with 1 entries (1 files):
- pharmaceuticals-3228867-supplementary.pdf
